# Supplementary material for: The Efficacious Benefit of 25-Hydroxy Vitamin D to Prevent COVID-19: An In-Silico Study Targeting SARS-CoV-2 Spike Protein
Source: Nutrients. 2022 Nov 23;14(23):4964. doi: 10.3390/nu14234964 (PMC9738379; doi:10.3390/nu14234964)
Supplement: Supplementary file 1 [file nutrients-14-04964-s001.zip]

Archive with 3 entries (2 files):
- nutrients-1969650-supplementary/
- nutrients-1969650-supplementary/Supplementary File S1-Lopinavir.pdf
- nutrients-1969650-supplementary/Supplementary File S2-Vitamin D.pdf
